# Supplementary material for: Pandrug-resistant Acinetobacter baumannii from different clones and regions in Mexico have a similar plasmid carrying the bla OXA-72 gene
Source: Front Cell Infect Microbiol. 2023 Dec 18;13:1278819. doi: 10.3389/fcimb.2023.1278819 (PMC10773864; doi:10.3389/fcimb.2023.1278819)
Supplement: Supplementary Table 1 — Virulence factor genes identified in A. baumannii strains. [file Table_1.xlsx]

## Sheet: Table VFDB
	Virulence factor class	Aba/75	Aba/76	Aba/77	Aba/78	Aba/79	Aba/80
	Adherence	ompA	ompA	ompA	ompA	ompA	ompA
	Biofilm formation	adeF	adeF	adeF	adeF	adeF	adeF
		adeG	adeG	adeG	adeG	adeG	adeG
		adeH	adeH	adeH	adeH	adeH	adeH
		bap	bap	bap	bap	bap	bap
		csuA/B	csuA/B	csuA/B	csuA/B	csuA/B	csuA/B
		csuA	csuA	csuA	csuA	csuA	csuA
		csuB	csuB	csuB	csuB	csuB	csuB
		csuC	csuC	csuC	csuC	csuC	csuC
		csuD	csuD	csuD	csuD	csuD	csuD
		csuE	csuE	csuE	csuE	csuE	csuE
		pgaA	pgaA	pgaA	pgaA	pgaA	pgaA
		pgaB	pgaB	pgaB	pgaB	pgaB	pgaB
		pgaC	pgaC	pgaC	pgaC	pgaC	pgaC
		pgaD	pgaD	pgaD	pgaD	pgaD	pgaD
	Enzyme/ phospholipase	plc	plc	plc	plc	plc	plc
		plcD	plcD	plcD	plcD	plcD	plcD
	Immune evasion/ LPS	lpsB	lpsB	lpsB	lpsB	lpsB	lpsB
		lpxA	lpxA	lpxA	lpxA	lpxA	lpxA
		lpxB	lpxB	lpxB	lpxB	lpxB	lpxB
		lpxC	lpxC	lpxC	lpxC	lpxC	lpxC
		lpxD	lpxD	lpxD	lpxD	lpxD	lpxD
		lpxL	lpxL	lpxL	lpxL	lpxL	lpxL
		lpxM	lpxM	lpxM	lpxM	lpxM	lpxM
	Iron Uptake/ Acinetobactin	barA	barA	barA	barA	barA	barA
		barB	barB	barB	barB	barB	barB
		basA	basA	basA	basA	basA	basA
		basB	basB	basB	basB	basB	basB
		basC	basC	basC	basC	basC	basC
		basD	basD	basD	basD	basD	basD
		basF	basF	basF	basF	basF	basF
		basG	basG	basG	basG	basG	basG
		basH	basH	basH	basH	basH	basH
		basI	basI	basI	basI	basI	basI
		basJ	basJ	basJ	basJ	basJ	basJ
		bauA	bauA	bauA	bauA	bauA	bauA
		bauB	bauB	bauB	bauB	bauB	bauB
		bauC	bauC	bauC	bauC	bauC	bauC
		bauD	bauD	bauD	bauD	bauD	bauD
		bauE	bauE	bauE	bauE	bauE	bauE
		bauF	bauF	bauF	bauF	bauF	bauF
		entE	entE	entE	entE	entE	entE
	Heme utilization	hemO	hemO	hemO	hemO	hemO	hemO
	Quorum sensing	abaI	abaI	abaI	abaI	abaI	abaI
		abaR	abaR	abaR	abaR	abaR	abaR
	Two-component system	bfmR	bfmR	bfmR	bfmR	bfmR	bfmR
		bfmS	bfmS	bfmS	bfmS	bfmS	bfmS
	Serum resistance	pbpG	pbpG	pbpG	pbpG	pbpG	pbpG
	Stress adaptation	katA	katA	katA	katA	katA	katA
